# Supplementary material for: Discovery and Genomic Characterisation of Novel Papillomaviruses in Australian Wild Birds
Source: Pathogens. 2025 May 22;14(6):514. doi: 10.3390/pathogens14060514 (PMC12196351; doi:10.3390/pathogens14060514)
Supplement: Supplementary file 1 [file pathogens-14-00514-s001.zip]

Archive with 1 entries (1 files):
- pathogens-3644240-supplementary.pdf
